# Supplementary material for: Energetic Basis of Microbial Growth and Persistence in Desert Ecosystems
Source: mSystems. 2020 Apr 14;5(2):e00495-19. doi: 10.1128/mSystems.00495-19 (PMC7159902; doi:10.1128/mSystems.00495-19)
Supplement: TABLE S1 [file mSystems.00495-19-st001.xlsx]

## Sheet: Summary
Number	Continent	Country	Region	Site, if any	Lat	Long	Elevation (m)	Temperature	Aridity	Soil type	Soil ID/name	Method	Detail	Primer	Year of publication	Publication	Link	Reference in text
1	Africa	Egypt	Eastern desert	Bilbeis	30.5836	32.4303	-	Hot	Arid	Topsoil	Desert Soil	16S rRNA gene amplicon sequencing	V4-V5 Pyrosequencing	515F/927R	2011	Desert Farming Benefits from Microbial Potential in Arid Soils and Promotes Diversity and Plant Health	https://journals.plos.org/plosone/article?id=10.1371/journal.pone.0024452	162
2	Africa	Namibia	Namib Desert	Kahani dune system	-23.5833	15.0167	-	Hot	Hyper-arid	Interdune	Interdune	16S rRNA gene amplicon sequencing	V1-V3 Pyrosequencing	27Fmod/519Rmodbio	2015	Namib Desert dune/interdune transects exhibit habitat-specific edaphic bacterial communities	https://www.frontiersin.org/article/10.3389/fmicb.2015.00845/full	163
3	Antarctica	-	McMurdo Dry Valleys	Lake Fryxell Valley	-77.61	163.25	11	Polar	Hyper-arid	Topsoil	EB020	16S rRNA gene amplicon sequencing	V4-V5 Illumina sequencing	515F/806R	2012	Cross-biome metagenomic analyses of soil microbial communities and their functional attributes	https://www.pnas.org/content/109/52/21390	77
4	Antarctica	-	Sør Rondane Mountains	Utsteinen ridge	-71.9459	23.3451	1362	Polar	Hyper-arid	Topsoil	KP53	16S rRNA gene amplicon sequencing	V1-V3 Illumina sequencing	8F/536R	2018	Diversity of key genes for carbon and nitrogen fixation in soils from the Sør Rondane Mountains, East Antarctica	https://link.springer.com/article/10.1007/s00300-018-2353-y	164
5	Antarctica	-	Windmill Islands	Robinson Ridge	-66.3677	110.585	-	Polar	Hyper-arid	Topsoil	Soils 1-3	16S rRNA gene amplicon sequencing	V1-V3 Pyrosequencing	28F/519R	2017	Atmospheric trace gases support primary production in Antarctic desert surface soil	https://www.nature.com/articles/nature25014#ref38	132
6	Asia	China	Gurbantunggut Desert	Junggar Basin	44.3751	87.9236	-	Cold	Arid	Dune crest	DC1#	16S rRNA gene amplicon sequencing	V1-V3 Pyrosequencing	8F/533R	2014	Spatial distribution of microbial communities associated with dune landform in the Gurbantunggut Desert, China	https://link.springer.com/article/10.1007/s12275-014-4075-3	165
7	Asia	China	Taklamakan Desert	Dunhuang	40.1	94.65	1149	Cold	Arid	Sand dune	Dunhuang	16S rRNA gene amplicon sequencing	V1-V2 Pyrosequencing	8F/357R	2013	Bacterial Diversity of Surface Sand Samples from the Gobi and Taklamaken Deserts	https://link.springer.com/article/10.1007%2Fs00248-013-0276-2	166
8	Asia	China	Tibetan Plateau		32.3483	80.6786	4751	Cold	Arid	Topsoil	12A	16S rRNA gene amplicon sequencing	V4-V5 Pyrosequencing	515F/907R	2016	Bacterial community dissimilarity between the surface and subsurface soils equals horizontal differences over several kilometers in the western Tibetan Plateau	https://onlinelibrary.wiley.com/doi/abs/10.1111/1462-2920.13236	167
9	Asia	India	Thar Desert	Ajmer	26.27	74.42	-	Hot	Semi-arid	Topsoil	Semi-arid soil (Ajmer)	Terminal restriction fragment length polymorphism	-	27F/1492R	2016	Microbial Diversity in Soil, Sand Dune and Rock Substrates of the Thar Monsoon Desert, India	https://www.ncbi.nlm.nih.gov/pmc/articles/PMC4729749/	168
10	Asia	Israel	Negev Desert	Zin Plateau	30.86	34.8	-	Hot	Arid	Topsoil	Barren (DNA)	16S rRNA gene amplicon sequencing	V3-V4 Illumina sequencing	341F/806R	2019	Seasonal and spatial variability in total and active bacterial communities from desert soil	https://www-sciencedirect-com.ezproxy.lib.monash.edu.au/science/article/pii/S0031405618301872	169
11	Asia	Mangolia	Gobi Desert	Dzuunbayan	44.3	110.1	1001	Cold	Arid	Sand dune	Gobi 1, Gobi 2	16S rRNA gene amplicon sequencing	V1-V2 Pyrosequencing	8F/357R	2013	Bacterial Diversity of Surface Sand Samples from the Gobi and Taklamaken Deserts	https://link.springer.com/article/10.1007%2Fs00248-013-0276-2	166
12	Asia	Oman	Arabian Desert	Haat	23.1931	57.397	989	Hot	Arid	Topsoil	Haat Bare 1-4	16S rRNA gene amplicon sequencing	V4 Illumina sequencing	341F/805R	2019	Habitat-dependent composition of bacterial and fungal communities in biological soil crusts from Oman	https://www.ncbi.nlm.nih.gov/pmc/articles/PMC6478931/	170
13	Australia	Australia	Tanami Desert	Old Pirate	-20.1916	129.16	-	Hot	Semi-arid	Topsoil	Old Pirate (background)	G2-PhyloChip microarray	-	63F/1087R	2012	Influence of geogenic factors on microbial communities in metallogenic Australian soils	https://www.ncbi.nlm.nih.gov/pmc/articles/PMC3475370/	171
14	Australia	Australia	Western Australian Desert	Wildcat	-28.0403	120.553	-	Hot	Arid	Topsoil	Wildcat (auriferous)	G2-PhyloChip microarray	-	63F/1087R	2012	Influence of geogenic factors on microbial communities in metallogenic Australian soils	https://www.ncbi.nlm.nih.gov/pmc/articles/PMC3475370/	171
15	Europe	Norway	Svalbard	Spitsbergen Slijeringa	78.14	15.3	-	Polar	-	Topsoil	Spitsbergen Slijeringa	16S rRNA gene amplicon sequencing	V1-V3 Pyrosequencing	28F/519R	2016	Geological connectivity drives microbial community structure and connectivity in polar, terrestrial ecosystems	https://onlinelibrary.wiley.com/doi/abs/10.1111/1462-2920.13034	172
16	North America	Canada	Canadian High Arctic	Ward Hunt Island	83.1658	-74.4236	-	Polar	-	Topsoil	Site 1-3	16S rRNA gene amplicon sequencing	V5-V6 Pyrosequencing	784F/1084R	2013	High Bacterial Diversity of Biological Soil Crusts in Water Tracks over Permafrost in the High Arctic Polar Desert	https://journals.plos.org/plosone/article?id=10.1371/journal.pone.0071489	173
17	North America	USA	Chihuahuan Desert	Sevilleta LTER	34.33	-106.73	1480	Hot	Arid	Topsoil	SV1	16S rRNA gene amplicon sequencing	V4-V5 Illumina sequencing	515F/806R	2012	Cross-biome metagenomic analyses of soil microbial communities and their functional attributes	https://www.pnas.org/content/109/52/21390	77
18	North America	USA	Colorado Plateau	Moab	38.5382	-109.596	-	Cold	Arid	Topsoil	UtahBARE (1A, 1B, 2A, 2B, 3A, 3B)	16S rRNA gene amplicon sequencing	V3-V4 Illumina sequencing	PCR1 F/PCR1 R	2016	Niche Filtering of Bacteria in Soil and Rock Habitats of the Colorado Plateau Desert, Utah, USA	https://www.frontiersin.org/articles/10.3389/fmicb.2016.01489/full	47
19	North America	USA	Mojave Desert	California	34.9	-115.65	967	Hot	Arid	Topsoil	MD3	16S rRNA gene amplicon sequencing	V4-V5 Illumina sequencing	515F/806R	2012	Cross-biome metagenomic analyses of soil microbial communities and their functional attributes	https://www.pnas.org/content/109/52/21390	77
20	South America	Chile	Atacama Desert	Lomas Bayas	-23.3933	-69.6039	1528	Hot	Hyper-arid	Topsoil	LB (0-5 cm)	16S rRNA gene amplicon sequencing	V4-V5 Illumina sequencing	515F/806R	2018	Transitory Microbial Habitat in the Hyperarid Atacama Desert	https://www.pnas.org/content/115/11/2670	13

## Sheet: Taxonomic structure
Number	Region	Actinobacteria	Proteobacteria	Bacteroidetes	Acidobacteria	Chloroflexi	Firmicutes	Gemmatimonadetes	Planctomycetes	Verrucomicobia	Cyanobacteria	Dormibacteraeota	Eremiobacteraeota	Armatimonadetes	Archaea	Other
1	Eastern desert	20.7	46	4.6	0	0	11.3	1.4	0	0	0	0	0	0	0	16
2	Namib Desert	50.46	34.9	5.76	4.1	1.18	0	0	0	0	0	0	0	0	0	3.6
3	McMurdo Dry Valleys	31.12	9.22	13.04	17.39	1.97	0	3.96	2.88	12.17	0	0	0	0	0	8.25
4	Sør Rondane Mountains	33.8043	11.2508	2.30719	42.1646	2.30719	0	0	0	0	0	0	0	0	0	8.16591
5	Windmill Island	45.37	9.63075	1.97673	5.38124	13.1872	0	0	1.93013	4.59258	0	6.23274	5.161	0	0	6.53701
6	Gurbantunggut Desert	38.1	35.7	8.5	2.4	4.4	2.3	2.9	1.1	0	0	0	0	0	0	4.6
7	Taklamakan Desert	15	10.5	1.6	3.3	0	59.4	0	0	0	0	0	0	0	0	10.2
8	Tibetan Plateau	37.43	20.53	2.78	8.34	4.39	12.09	4.39	1.71	0	0	0	0	0	2.14	6.2
9	Thar Desert	40.59	21.6	5.91	2.53	3.63	5.99	3.37	4.05	0	0	0	0	0	0	12.33
10	Negev Desert	28.1942	31.3458	10.3066	7.06985	7.15503	1.95911	4.59966	2.21465	2.21465	0	0	0	0	0	4.94037
11	Gobi Desert	1.45	13.15	8.95	0	0	72.4	0	0	0	0	0	0	0	0	4.05
12	Arabian Desert	15.7107	16.3653	21.7269	10.3491	8.01122	2.08853	5.14339	0	0	1.5586	0	0	0	0	19.0461
13	Tanami Desert	11.35	38.45	3.55	3.78	1.97	21.54	0	0	1.35	1.2	0	0	0	0	16.81
14	Western Australian Desert	22.86	34.59	3.13	5.77	2.69	9.66	0	0	1.24	0	0	0	0	0	20.06
15	Svalbard	29.1667	22.6389	2.22222	11.1111	15.2778	1.25	5.27778	3.47222	2.63889	0	0	0	0	0	6.94444
16	Canadian High Arctic	5.965	14.792	6.928	16.47	1.82	5.167	1.342	11.408	13.88	17.96	0	0	0	0	4.268
17	Chihuahuan Desert	16.12	24.02	15.42	13.49	1.46	0	2.37	2.44	3.74	2.09	0	0	0	3.08	15.77
18	Colorado Plateau	7.2359	28.7257	10.5634	16.4183	5.5709	0	3.8978	13.2903	4.708	0	0	0	4.0612	0	5.5285
19	Mojave Desert	19.3	15.96	13.9	8.18	1.7	1.26	1.31	1.12	2.63	14.48	0	0	0	1.85	18.31
20	Atacama Desert	70.1887	8.20755	0	0	9.90566	1.88679	1.60377	0	0	0	0	0	0	0	8.20755
	Average	27.0058	22.3788	7.15856	8.91221	4.33125	10.4146	2.07822	2.28077	2.45821	1.86443	0.311637	0.25805	0.20306	0.3535	9.9909
	Median	25.5271	21.065	5.835	6.41992	2.4986	2.02382	1.50189	1.11	0.62	0	0	0	0	0	8.18673
